# Supplementary material for: Identification of Key Genes Related to Both Lipid Metabolism Disorders and Inflammation in MAFLD
Source: Biomedicines. 2025 Sep 9;13(9):2211. doi: 10.3390/biomedicines13092211 (PMC12467344; doi:10.3390/biomedicines13092211)
Supplement: Supplementary file 1 [file biomedicines-13-02211-s001.zip]

Archive with 1 entries (1 files):
- biomedicines-3748359-supplementary.pdf
